# Supplementary material for: Time-discounting and tobacco smoking: a systematic review and network analysis
Source: Int J Epidemiol. 2016 Nov 5;46(3):860–9. doi: 10.1093/ije/dyw233 (PMC5637946; doi:10.1093/ije/dyw233)
Supplement: Supplementary Web Appendix Summaries [file supplementary_web_appendix_summaries_dyw233.xlsx]

## Sheet: web appendix 1a - summaries
Author(s)	Title	Year	Journal	Research question?	Study category	Research design	Discounting measure	Sample size	Smoking variable	Delay discounting reward	Discount type	Sample type	Higher DD in smokers?
Goto, Rei; Takahashi, Yuko; Nishimura, Shuzo; Ida, Takanori	A cohort study to examine whether time and risk preference is related to smoking cessation success	2009	ADDICTION	Does time discounting affect smoking cessation success?	Cessation/ abstinence	longitudinal	Monetary - Discrete Choice Experiment (monetary)	689	cesssation/ abstinence success	Hypothetical money	delayed and probabilistic gains	purposive	Yes
Ida, Takanori; Goto, Rei; Takahashi, Yuko; Nishimura, Shuzo	Can economic-psychological parameters predict successful smoking cessation?	2011	JOURNAL OF SOCIO-ECONOMICS	Do time preferences and risk aversion predict long-term smoking cessation success? (	Cessation/ abstinence	longitudinal	Monetary - choice task with 2 scenarios, 1st with reward, probabiltiy and delay fixed across scenarios, 2nd nother with reward, probability and delay varying across samples.	608	cesssation/ abstinence success	Hypothetical money	delayed and probabilistic gains	purposive	Yes
White, Thomas J.; Redner, Ryan; Skelly, Joan M.; Higgins, Stephen T.	Examining Educational Attainment, Prepregnancy Smoking Rate, and Delay Discounting as Predictors of Spontaneous Quitting Among Pregnant Smokers	2014	EXPERIMENTAL AND CLINICAL PSYCHOPHARMACOLOGY	How do delay discounting, education and pre-pregnancy smoking rate predict spontaneous quitting among pregnant smokers?	Cessation/ abstinence	cross-sectional survey	Monetary - hypothetical choice task, computerized , monteray reward available today or X available at delay.	349	cesssation/ abstinence success	Hypothetical money	delayed gains	convenience	Mixed
Anokhin, Andrey P.; Golosheykin, Simon; Grant, Julia D.; Heath, Andrew C.	Heritability of Delay Discounting in Adolescence: A Longitudinal Twin Study	2011	BEHAVIOR GENETICS	Is delay discounting heritable and does this contribute to substance use?	Initiation/ life-course	longitudinal	Monetary - real monetary, two option choice task, $7 immediately or $10 in 7 days.	744	smoking regularity/ history	Real money	delayed gains	purposive	Mixed
Audrain-McGovern, Janet; Rodriguez, Daniel; Epstein, Leonard H.; Cuevas, Jocelyn; Rodgers, Kelli; Wileyto, E. Paul	Does delay discounting play an etiological role in smoking or is it a consequence of smoking?	2009	DRUG AND ALCOHOL DEPENDENCE	Is delay discounting a cause or consequence of smoking?	Initiation/ life-course	longitudinal	Monetary - 27 hypothetical choices in monetary choice questionnnaire, ranging from 7 to 186 days.	947	smoking regularity/ history	Hypothetical money	delayed gains	purposive	Yes
Reynolds, Brady; Fields, Sherecce	Delay discounting by adolescents experimenting with cigarette smoking	2012	ADDICTION	Is delay disconting associated with experimenting with cigarette smoking among adolescents?	Initiation/ life-course	cross-sectional survey	Monetary - computerized choice task with titration procedure, immediate vs delayed rewards where questions are adjusted. one answer randomly selected and honoured.	141	smoking status	Quasi-real money	delayed gains	convenience	Yes
Reynolds, Brady; Leraas, Kristen; Collins, Christine; Melanko, Shane	Delay discounting by the children of smokers and nonsmokers	2009	DRUG AND ALCOHOL DEPENDENCE	Does delay discounting vary between the children of smokers and non-smokers, and is mother-child discounting associated?	Initiation/ life-course	cross-sectional survey	Monetary - delay discounting questionnaire, choose between 27 hypothetical amounts, x amount immediately vs at delay.	60	smoking status	Hypothetical money	delayed gains	convenience	Yes
Hornik, J	Time preference, psychographics, and smoking behavior.	1990	Journal of health care marketing	What is the association between rate of time preference and smoking status and intensity?	Prevalance	cross-sectional survey	Monetary - 8 hypothetical hcoices between immediate and dat	612	status, frequency	Hypothetical money	delayed gains	probability	Yes
Johnson, Matthew W.; Bickel, Warren K.; Baker, Forest	Moderate drug use and delay discounting: A comparison of heavy, light, and never smokers	2007	EXPERIMENTAL AND CLINICAL PSYCHOPHARMACOLOGY	How does delay discounting vary between light, heavey and never smokers?	Prevalance	cross-sectional survey	Monetary, cigarettes and health, gains and losses - computer choice task used to determine indifference points. series of choices, adjusted to responsestitration algorithm. survey used to estimated $ and health gain and loss equivalences and cigarette equivalences. chose between x immediate and y at delayy.	90	status, frequency	Hypothetical money, cigarettes and health	delayed gains and losses	convenience	Yes
Jones, Bryan A.; Landes, Reid D.; Yi, Richard; Bickel, Warren K.	Temporal horizon: Modulation by smoking status and gender	2009	DRUG AND ALCOHOL DEPENDENCE	Does smoking affect temporal horizons, including delay discounting?	Prevalance	cross-sectional survey	Monetary - choice task , varying delays, using adjustment algorith and double-limit. fixed delayed reward.	227	smoking status	Hypothetical and real, cigarettes and money	delayed gains	convenience	Yes
Melanko, Shane; Leraas, Kristen; Collins, Christine; Fields, Sherecce; Reynolds, Brady	Characteristics of Psychopathy in Adolescent Nonsmokers and Smokers: Relations to Delay Discounting and Self Reported Impulsivity	2009	EXPERIMENTAL AND CLINICAL PSYCHOPHARMACOLOGY	How does discounting among smokers vary by degrees of psychopathy?	Prevalance	cross-sectional survey	Monetary - real and probabilitistc, delayed by 0 7 14 or 28seconds.	75	smoking status	Hypothetical and real money	delayed gains	convenience	Yes
Ohmura, Y; Takahashi, T; Kitamura, N	Discounting delayed and probabilistic monetary gains and losses by smokers of cigarettes	2005	PSYCHOPHARMACOLOGY	What is the relationship between nicotine intake and no cigarettes per day and delay discounting?	Prevalance	cross-sectional survey	Monetary - hypoethetical outcomes. 4 types - gain, loss, uncertain gain, uncertain loss. computerized choice task per Richards et al 1999b, 5 time frames, 5 probabiliity values , changes. what's on offer changes according to response to reach an indifference point. used to	50	smoking status	Hypothetical money	delayed and probabilistic gains and losses	convenience	Yes
Adams, Jean; Nettle, Daniel	Time perspective, personality and smoking, body mass, and physical activity: An empirical study	2009	BRITISH JOURNAL OF HEALTH PSYCHOLOGY	What is the association between delay discounting and smoking?	Prevalance	cross-sectional survey	Monetary - hypthetical choice task over a range of prized and delays	423	smoking status	Hypothetical money	delayed gains	convenience	No
Balevich, Emily C.; Wein, Naftali D.; Flory, Janine D.	Cigarette Smoking and Measures of Impulsivity in a College Sample	2013	SUBSTANCE ABUSE	How does discounting vary by type of smoking behaviour (never-smokers, triers, and smokers)	Prevalance	cross-sectional survey	Monetary - chioce task (161, randomized order)	243	smoking regularity/ history	Hypothetical money	delayed gains	convenience	No
Hogarth, Lee; Stillwell, David J.; Tunney, Richard J.	BIS impulsivity and acute nicotine exposure are associated with discounting global consequences in the Harvard game	2013	HUMAN PSYCHOPHARMACOLOGY-CLINICAL AND EXPERIMENTAL		Prevalance	cross-sectional survey	Monetary - choice task (27 choices, at varying delays)	51	smoking regularity/ history	Hypothetical money	delayed gains	convenience	No
Khwaja, Ahmed; Silverman, Dan; Sloan, Frank	Time preference, time discounting, and smoking decisions	2007	JOURNAL OF HEALTH ECONOMICS	What is the relationship between time discounting and smoking status?	Prevalance	cross-sectional survey	Monetary and health , gains and losses - winning or losing money now or a year from now.	663	smoking status	Hypothetical money and health	delayed gains and losses	purposive	No
MacKillop, James; Tidey, Jennifer W.	Cigarette demand and delayed reward discounting in nicotine-dependent individuals with schizophrenia and controls: an initial study	2011	PSYCHOPHARMACOLOGY	How does delay reward discounting vary between smokers with schizoaffective disorder and schizophrenia compared to controls?	Prevalance	experiment	Monetary - choice task	49	smoking status, demand	Hypothetical money	delayed gains	convenience	No
Chabris, Christopher F.; Laibson, David; Morris, Carrie L.; Schuldt, Jonathon P.; Taubinsky, Dmitry	Individual laboratory-measured discount rates predict field behavior	2008	JOURNAL OF RISK AND UNCERTAINTY	Do discount rates predict smoking behaviour?	Prevalance	cross-sectional survey	Monetary - hypothetical choies of 27 immediate vs delayed larger reward. randomly select one answer at end, each participant has a 1 in 6 chacnce of receiveing this.	136	status, frequency	Quasi-real money	delayed gains	convenience	Yes
Conell-Price, Lynn; Jamison, Julian	Predicting health behaviors with economic preferences & locus of control	2015	JOURNAL OF BEHAVIORAL AND EXPERIMENTAL ECONOMICS	How is smoking related to time preferences and 'locus of control' ?	Prevalance	cross-sectional survey	Monetary, delay and risk - 1 question, would you rather have X now, or Y in one week, or Z. for isk questions, x with y change, a with b chance etc. also calcualtes risk aversion in domain of losses. one subject randomly selected and one of their question responses was paid at the end of this survey.	144	status, frequency	Quasi-real money	delayed gains, probabilistic gains and losses	convenience	No
Poltavski, Dmitri V.; Weatherly, Jeffrey N.	Delay and probability discounting of multiple commodities in smokers and never-smokers using multiple-choice tasks	2013	BEHAVIOURAL PHARMACOLOGY	How do differences in discounting between smokers and never-smokers vary by discount task?	Prevalance	cross-sectional survey	Monetary - MCQ and computerized task	180	n/a (looks at discount methods)	Hypothetical money, cigarettes and health	delayed and probabilistic gains	convenience	No
Fields, Sherecce; Collins, Christine; Leraas, Kristen; Reynolds, Brady	Dimensions of Impulsive Behavior in Adolescent Smokers and Nonsmokers	2009	EXPERIMENTAL AND CLINICAL PSYCHOPHARMACOLOGY	What are the associations between different measures of impulsivity and smoking status; are there gender differences?	Prevalance	cross-sectional survey	Monetray - experiental discounting task. four blocks of choices between delayed and probabilistic amoutns, and an adjusted smaller amount (based on response) that was immediate and certain. varies by delay , probabilities and rewards. kept all of earn money i.e. real not hypothetical.	100	smoking status	Real money	delayed gains	convenience	No
Fields, Sherecce; Leraas, Kristen; Collins, Christine; Reynolds, Brady	Delay discounting as a mediator of the relationship between perceived stress and cigarette smoking status in adolescents	2009	BEHAVIOURAL PHARMACOLOGY	Does delay discounting mediate the relationship between stress and cigarette smoking among adolescents?	Prevalance	cross-sectional survey	Monetary - choice computerized task, adjusting to responses in order to derive indifference points. x amount immediately vs later reward.	100	smoking status	Quasi-real money	delayed gains	convenience	Yes
Amlung, Michael; MacKillop, James	Clarifying the Relationship Between Impulsive Delay Discounting and Nicotine Dependence	2014	PSYCHOLOGY OF ADDICTIVE BEHAVIORS	How does delay discounting vary by reward magnitude, comorbid substance use, and other demographic variables? Could varying reward magnitudes be a methodological difference that account for differing findings between studies?	Prevalance	cross-sectional survey	Monetary - choice task , with 9 reward magnitudes	933	nicotine dependence	Hypothetical money	delayed gains	convenience	Yes
Andrade, Leonardo F.; Alessi, Sheila M.; Petry, Nancy M.	The Effects of Alcohol Problems and Smoking on Delay Discounting in Individuals with Gambling Problems	2013	JOURNAL OF PSYCHOACTIVE DRUGS	What is the effect of smoking on deay discountingn in individuals with gambling proiblems?	Prevalance	cross-sectional survey	Monetary - hypothetical 27 item choice questionnaire, reward amuonts and delay vary.	323	smoking regularity/ history	Hypothetical money	delayed gains	convenience	Yes
Harrison, Glenn W.; Lau, Morten I.; Rutstroem, E. Elisabet	Individual discount rates and smoking: Evidence from a field experiment in Denmark	2010	JOURNAL OF HEALTH ECONOMICS	Do smokers have higher discount rates than non-smokers and do they exhibit time-inconsistency than non-smokers?	Prevalance	cross-sectional survey	Monetary - risk and delay preferences. varying amounts at varying probabilities, and one response is later selected as a random payout for that subejct. risk aversion prize levels vary. time preferences using x amoutn immediately with Y interest rate , and Z in 1 month vs a higher amount at K months delay. again, random payout chosen. for both tasks, not all subjects receive it - 10% chance of re…	252	smoking status	Quasi-real money	delayed and probabilistic gains	stratified	Mixed
Heyman, Gene M.; Gibb, Samantha P.	Delay discounting in college cigarette chippers	2006	BEHAVIOURAL PHARMACOLOGY	How does delay discounting vary between cigarette chippers, smokers and non-smokers?	Prevalance	cross-sectional survey	Monetary and real -111 choice trials in two scenarios, both are a series of choices between immediate and delayed rewards (1 week to 10 years) and varying magnitudes of award. non-computerized (choice beween cards). for the real amount, one choice is selected at random and actually given to the participant.	71	smoking regularity/ history	Quasi-real money	delayed gains	convenience	Mixed
Baker, F; Johnson, MW; Bickel, WK	Delay discounting in current and never-before cigarette smokers: Similarities and differences across commodity, sign, and magnitude	2003	JOURNAL OF ABNORMAL PSYCHOLOGY	How do delay discounting rates vary between current and never-before smokers, and across magnitude of reward, whether it is a gain or loss, and the commodity being evaluated?	Prevalance	cross-sectional survey	Monetary, cigarettes, health gains and losses - by varying magnitude, varying commodities - computer tasks. smaller sooner and larger later rewards - choose between two. computer adjusts to find the indifference point. Similarly, for losses - lose X now or lose Y in x weeks etc. Repeat on cigarettes (packs of cigarettes). Health in years / months days.	60	smoking status	Hypothetical money, cigarettes and health	delayed gains	convenience	Yes
Bickel, W. K.; Jarmolowicz, D. P.; Mueller, E. T.; Franck, C. T.; Carrin, C.; Gatchalian, K. M.	Altruism in time: social temporal discounting differentiates smokers from problem drinkers	2012	PSYCHOPHARMACOLOGY	How do cigarette smoking and level of alcohol use relate to rates of delay and social temporal discounting.	Prevalance	cross-sectional survey	Monetary - 21 choice task. 3 types -1 me now, me later; 2 we now, we later; 3 me now, we later.	796	smoking status	Hypothetical money	delayed gains personal and social	convenience	Yes
Bickel, Warren K.; Yi, Richard; Kowal, Benjamin R.; Gatchalian, Kirstin M.	Cigarette smokers discount past and future rewards symmetrically and more than controls: Is discounting a measure of impulsivity?	2008	DRUG AND ALCOHOL DEPENDENCE	Do smokers and non-smokers discount past and future rewards symmetrically?	Prevalance	cross-sectional survey	Monetary - 1 - past outcomes - chose between outcome at several timepoints in the more distant pase e.g. having gained X amount an hour ago vs Y aount latst month. 2 -chose between receive an amoutnnow an d receive an amoutnat a delay.	59	smoking status	Hypothetical money	delayed and past gains	convenience	Yes
Bickel, WK; Odum, AL; Madden, GJ	Impulsivity and cigarette smoking: delay discounting in current, never, and ex-smokers	1999	PSYCHOPHARMACOLOGY	How does delay discounting vary across current, never and ex-smokers?	Prevalance	cross-sectional survey	Monetary and cigarette - hypothetical immediate and delayed reward choice task. titration prcedure to determine indifference points. 27 choices for 7 delays . equivalents for cigarettesprice per pack. using index cards.	66	smoking regularity/ history	Hypothetical money and cigarettes	delayed gains	convenience	Yes
Bradford, W. David	The Association Between Individual Time Preferences and Health Maintenance Habits	2010	MEDICAL DECISION MAKING	How does delay discounting associate with health behaviours, including smoking status	Prevalance	cross-sectional survey	Monetary - choice questionnaire between x today and y delayed, then infer rates of time preference. includes individual level variables into model, age, hegnder, race, marstat, self reported health and educational attainment.	987	smoking status	Hypothetical money	delayed gains	probability	Yes
Imhoff, Sarah; Harris, Millie; Weiser, Jason; Reynolds, Brady	Delay discounting by depressed and non-depressed adolescent smokers and non-smokers	2014	DRUG AND ALCOHOL DEPENDENCE	What are the associations between depression, delay discounting and smoking status among adolescents?	Prevalance	cross-sectional survey	Monetary - computerised choice task	80	smoking status	Quasi-real money	delayed gains	convenience	Yes
CAIRNS, JA	VALUING FUTURE BENEFITS	1994	HEALTH ECONOMICS	What is the association between time-discounting and smoking habits	Prevalance	cross-sectional survey	Monetary and health - private financial time preference rates, social non- monetary time preference rates and social finan- cial time preference rates. 'social' rates are saving peoples lives , social monetary includes money for a community. Alla re choices between immediate vs larger delayed reward.	223	smoking status	Hypothetical money and health	delayed gains personal and social	probability	Yes
Daugherty, James R.; Brase, Gary L.	Taking time to be healthy: Predicting health behaviors with delay discounting and time perspective	2010	PERSONALITY AND INDIVIDUAL DIFFERENCES	How do delay discounting and time-preference predicted tobacco and other health-related behaviours?	Prevalance	cross-sectional survey	Monetary - 27 hypothetical choices between immediate vs delayed reward. scored on a1 to 9 scale corresponding to larger scores suggesting stronger prefrence for larger, delayed rewards	467	smoking regularity/ history	Hypothetical money	delayed gains	convenience	Yes
Friedel, Jonathan E.; DeHart, William B.; Madden, Gregory J.; Odum, Amy L.	Impulsivity and cigarette smoking: discounting of monetary and consumable outcomes in current and non-smokers	2014	PSYCHOPHARMACOLOGY		Prevalance	cross-sectional survey	Monetary, favourite food, alcohol drink, favourite form of entertainment - computerized hypothetical choice tasks for X available immediately and a larger amount delayed between 1 week to 25 years. computer adjusteds - 50% of preceding choice/ titration procedure to find indifference point. for food/alcohol/entertainment, asked to name their favourite item in that commodity category and how much …	65	smoking status	Hypothetical money, cigarettes and food	delayed gains	convenience	Yes
Garcia-Rodriguez, Olaya; Secades-Villa, Roberto; Weidberg, Sara; Yoon, Jin Ho	A systematic assessment of delay discounting in relation to cocaine and nicotine dependence	2013	BEHAVIOURAL PROCESSES	How does delay discounting vary across cocaine- and nicotine-dependent participants, cocaine-dependent only participants, nicotine-dependent only participants, and non-dependent controls?	Prevalance	cross-sectional survey	Monetary - discrete choice task. Titration procedure adjsuts to responses.	107	interaction with cocaine dependence	Hypothetical money	delayed gains	convenience	Yes
Ida, Takanori	A quasi-hyperbolic discounting approach to smoking behavior.	2014	Health economics review	How do time-preference and present-bias affect smoking status and cigarette dependence?	Prevalance	cross-sectional survey	Monetary - choice between alternatives (X now, Y later, X in 1 year, Y later). 2 sets presented.	494	status, dependence	Hypothetical money	delayed gains	quota	Yes
Ida, Takanori; Goto, Rei	Interdependency among addictive behaviours and time/risk preferences: Discrete choice model analysis of smoking, drinking, and gambling	2009	JOURNAL OF ECONOMIC PSYCHOLOGY	How are time preferences and risk aversion associated with smoking and other addictive behaviours?	Prevalance	cross-sectional survey	Monetary - discrete choice experiment, secanaries with reward, probability and delay ficed across profiles, and another scendario with reward, probability and delay varying across profiles. 8 questions per respondent . 1 is sure and immediate whilst second is both risky and delayed.	692	smoking status	Hypothetical money	delayed and probabilistic gains	probability	Yes
Lewis R, Harris M, Slone SA, Shelton BJ, Reynolds B.	Delay discounting and self-reported impulsivity in adolescent smokers and nonsmokers living in rural Appalachia.	2015	Am J Addict. 2015	Is delay discounting associated with adolescent smoking status in an environment with strong environmental risk factors for smoking?	Prevalance	cross-sectional survey	Monetary - computerized choice task. chose between x amoutnat specificed delay and a smaller amount immediately.1 of the choices was randomly selected and honoured.	42	smoking status	Quasi-real money	delayed gains	convenience	No
Ida, Takanori; Goto, Rei	SIMULTANEOUS MEASUREMENT OF TIME AND RISK PREFERENCES: STATED PREFERENCE DISCRETE CHOICE MODELING ANALYSIS DEPENDING ON SMOKING BEHAVIOR	2009	INTERNATIONAL ECONOMIC REVIEW	What are the associations between time and risk preferences and smoking behaviour	Prevalance	cross-sectional survey	Monetary, delay and risk - preference between two alternatives, vary by reward, probability and delay which vary across profiles.	692	status, frequency	Hypothetical money	delayed and probabilistic gains	purposive	Yes
Kang, Myong-Il; Ikeda, Shinsuke	TIME DISCOUNTING AND SMOKING BEHAVIOR: EVIDENCE FROM A PANEL SURVEY	2014	HEALTH ECONOMICS	How is time discounting associated with smoking behaviour? How does this vary by time of discounting (impatience, hyperbolic discounting, gain vs loss) , and whether or not participants are aware of their hyperbolic discounting?	Prevalance	longitudinal	Monetary, gains and loss - hypthetical choices about inter-termporal monetary tradeoffs with different choice conditions. plus use a measure of homework: tendency toward procrastination vis-à-vis homework as a proxy for naïve (unplanned procrastination of homework) vs sophisticated procrastination (planning homework procrastination).	10638	smoking status	Hypothetical money	delayed gains and losses	probability	Yes
Mitchell, Suzanne H.; Wilson, Vanessa B.	Differences in delay discounting between smokers and nonsmokers remain when both rewards are delayed	2012	PSYCHOPHARMACOLOGY	Do smokers discount rewards available soon compared to delayed rewards (but not immediately) as well as discounting delayed rewards compared to immediate rewards?	Prevalance	cross-sectional survey	Monetary - hypothetical and real. now vs delay and soon vs delay. computer choice task. one question selected at random at end of experiment and would receive whatever they had chosen.	40	smoking status	Quasi-real money	delayed gains	convenience	Yes
Kollins, SH	Delay discounting is associated with substance use in college students	2003	ADDICTIVE BEHAVIORS	Is delay discounting associated with substance use (including smoking) among college students?	Prevalance	cross-sectional survey	Monetary - computerized hypothetical choice task (x immediately vs y ater). 4 trials of varying reward magnitude.	47	smoking regularity/ history	Hypothetical money	delayed gains	convenience	Yes
Lawyer, Steven R.; Schoepflin, Frederick; Green, Ryan; Jenks, Charles	Discounting of Hypothetical and Potentially Real Outcomes in Nicotine-Dependent and Nondependent Samples	2011	EXPERIMENTAL AND CLINICAL PSYCHOPHARMACOLOGY	How does hypothetical and potentially-real reward discounting vary between nicotine and non-substance using individuals.	Prevalance	cross-sectional survey	Monetary - delay and probability - computer choice task for immediate vs delayed amounts, adjusting to responses. 2 tasks one with a hypothetical amount, the 2nd with one randomly chosen choice given at the end of the session (i.e. 'real').	36	nicotine dependence	Hypothetical and quasi-real money	delayed and probabilistic gains	convenience	Yes
Moallem, Nathasha R.; Ray, Lara A.	Dimensions of impulsivity among heavy drinkers, smokers, and heavy drinking smokers: Singular and combined effects	2012	ADDICTIVE BEHAVIORS	Is impulsivity (delay reward discounting) associated with both smoking and heavy drinking?	Prevalance	cross-sectional survey	Monetary - choice task (27 choices, at varying delays) hypothetical	387	n/a (all smokers)	Hypothetical money	delayed gains	convenience	Yes
Odum, Amy L; Madden, Gregory J; Bickel, Warren K	Discounting of delayed health gains and losses by current, never- and ex-smokers of cigarettes.	2002	Nicotine & tobacco research : official journal of the Society for Research on Nicotine and Tobacco	What is the association between health gain and loss discounting and smoking status?	Prevalance	cross-sectional survey	Health - losses and gains using a titration procdure to determine indifference points over a range of delays. hypothetical. provides health gain now or a health gain at a fixed delay . described a sexually taransmitted disease . choice between two treatment - e.g. full heal hright now for 10 years, or full yeah for 10 years but will not take effect for 1 week. durations range from 10 years to2.6 …	76	smoking regularity/ history	Hypothetical health	delayed gains and losses	convenience	Yes
Rass O, Ahn WY, O'Donnell BF.	Resting-state EEG, impulsiveness, and personality in daily and nondaily smokers.	2015	Clin Neurophysiol. 2015		Prevalance	cross-sectional survey	Monetary - hypothetical binary choice task at varying delays, adjusted to find indifference point.	83	status, frequency	Hypothetical money	delayed gains	convenience	Yes
Reimers, Stian; Maylor, Elizabeth A.; Stewart, Neil; Chater, Nick	Associations between a one-shot delay discounting measure and age, income, education and real-world impulsive behavior	2009	PERSONALITY AND INDIVIDUAL DIFFERENCES	What are the demographic correlates with a 1-shot delay discounting measure?	Prevalance	cross-sectional survey	Monetary -binary choice between £45 in three days and £70 in three months.	42863	smoking regularity/ history	Hypothetical money	delayed gains	probability	Yes
Reynolds, B	The Experiental Discounting Task is sensitive to cigarette-smoking status and correlates with a measure of delay discounting (vol 17, pg 293, 2006)	2006	BEHAVIOURAL PHARMACOLOGY	How does delay discounting vary across measures among current and non-smokers	Prevalance	cross-sectional survey	Monetary, delay and probability discounting - 3 measures. Chose between immediate or delaye/d probabilistic later amount. 1) experiental discount task between real and adjusting amuont of money that was certain, money delivered n ia coin dispenser. indifference point determined using adjusting amoutn according to what was chosen e.g. if chose delay amount, increase dealy amount. then delay discou…	30	smoking status	Hypothetical and real money	delayed and probabilistic gains	convenience	Yes
Reynolds, B	Do high rates of cigarette consumption increase delay discounting? A cross-sectional comparison of adolescent smokers and young-adult smokers and nonsmokers	2004	BEHAVIOURAL PROCESSES	Is delay discounting a cause or consequence of cigarette smoking?	Prevalance	cross-sectional survey	Monetary - quasi-hypothetical choice task, between immediate amount and delayed amount. A series of probability questions alsoi inter-mixed. At end, one choice is randomly selected and received as part of payment.	63	smoking status	Quasi-real money	delayed gains	convenience	Yes
Reynolds, B; Karraker, K; Horn, K; Richards, JB	Delay and probability discounting as related to different stages of adolescent smoking and non-smoking	2003	BEHAVIOURAL PROCESSES	What is the relationship between cigarette smoking and delay discounting among adolescents?	Prevalance	cross-sectional survey	Monetary - real monetary rewards. computerised choice task for delay discounting , five different delay intervals, immediate vs delay. probability discounting - choice between receiving a fixed amount at varying probabilities, or a smaller amout received for sure.	55	smoking regularity/ history	Real money	delayed and probabilistic gains	convenience	No
Reynolds, B; Richards, JB; Horn, K; Karraker, K	Delay discounting and probability discounting as related to cigarette smoking status in adults	2004	BEHAVIOURAL PROCESSES	What is the association between delay and probability discounting and smoking status among adults?	Prevalance	cross-sectional survey	Monetary - real monetary rewards. computerised choice task for delay discounting , five different delay intervals, immediate vs delay. probability discounting - choice between receiving a fixed amount at varying probabilities, or a smaller amout received for sure.	54	smoking status	Quasi-real money	delayed gains	convenience	Yes
Reynolds, Brady; Patak, Michele; Shroff, Palak	Adolescent smokers rate delayed rewards as less certain than adolescent nonsmokers	2007	DRUG AND ALCOHOL DEPENDENCE	Are delayed rewards regarded as more uncertain, and do these perceptions vary by smoking status?	Prevalance	cross-sectional survey	Monetary - choice task (computer) - for delay discounting. then asked to rate out of 10 'how sure they would be' that they would receive a reward delayed by 180 days.for each choice task.	80	smoking status	Hypothetical money	delayed gains	convenience	Yes
Reynolds, Brady; Patak, Michele; Shroff, Palak; Penfold, Robert B.; Melanko, Shane; Duhig, Amy M.	Laboratory and self-report assessments of impulsive behavior in adolescent daily smokers and nonsmokers	2007	EXPERIMENTAL AND CLINICAL PSYCHOPHARMACOLOGY	How does delay and probability discounting vary between adolescent smokers and non-smokers ?	Prevalance	cross-sectional survey	Monetary delay and probability - an adjusting amoutn procedure between x immediately and y at delay, or x with Z chance or Y with certainty. adjusts to derive indifference points. at the end of the session 1 answer selected at random, resulting in either delayed or immediate money reward.	51	smoking status	Quasi-real money	delayed and probabilistic gains	convenience	Yes
Rezvanfard, Mehrnaz; Ekhtiari, Hamed; Mokri, Azarakhsh; Djavid, Gholamreza Esmaeeli; Kaviani, Hossein	Psychological and Behavioral Traits in Smokers and Their Relationship with Nicotine Dependence Level	2010	ARCHIVES OF IRANIAN MEDICINE	How is delay discounting associated with nicotine dependence?	Prevalance	cross-sectional survey	Monetary - computerised choice task, adjusts to responses. to reach an indifference point.	89	status, dependence	Hypothetical money	delayed gains	convenience	Yes
Romer, Daniel; Duckworth, Angela L.; Sznitman, Sharon; Park, Sunhee	Can Adolescents Learn Self-control? Delay of Gratification in the Development of Control over Risk Taking	2010	PREVENTION SCIENCE	How is the ability to delay gratification associated with control over risk-taking, including tobacco, marijuana and alcohol inhibition and how does this vary by age	Prevalance	cross-sectional survey	Monetary - choice task	900	smoking regularity/ history	Hypothetical money	delayed gains	purposive	Yes
Sato, M; Ohkusa, Y	The relationship between smoking initiation and time discount factor, risk aversion and information	2003	APPLIED ECONOMICS LETTERS	How do gender, time discounting, and risk aversion affect smoking initiation?	Prevalance	cross-sectional survey	Monetary, delay and risk - one question for each: 1)what amount of money will you gain in 10 years that is equivalent to1 million yen you'd get now?, and 2) what amount of money would you gain with 50% probability that is equivalent to 1 million you get now with certainty?	1024	smoking regularity/ history	Hypothetical money	delayed and probabilistic gains	convenience	Yes
Stillwell, David J.; Tunney, Richard J.	Effects of measurement methods on the relationship between smoking and delay reward discounting	2012	ADDICTION	Do measurement methods affect the relationship between smoking and delay reward discounting?	Prevalance	cross-sectional survey	Monetary - discountingchoice task, immediate vs future point. task presented at varying orders (see methods) at varying delays between 1 week and 5 years. amounts are 1000 for all delays, and 100 for 1 month.	9454	smoking status	Hypothetical money	delayed gains	convenience	Yes
Sweitzer MM, Donny EC, Dierker LC, Flory JD, Manuck SB.	Delay discounting and smoking: association with the FagerstrÃ¶m Test for Nicotine Dependence but not cigarettes smoked per day.	2008	Nicotine Tob Res. 2008	What is the association between delay discounting and nicotine dependence and cigarettes smoked per day?	Prevalance	cross-sectional survey	Monetary - hypothetical choice task, computerized , monteray reward available today or X available at delay.	710	smoking status	Hypothetical money	delayed gains	convenience	Yes
Takahashi, Taiki; Oono, Hidemi; Ohmura, Yu; Kitamura, Nozomi; Radford, Mark	RELATIONSHIP BETWEEN PERSONALITY SCALES OF IMPULSIVENESS AND DISCOUNTING OF MONETARY GAINS AND LOSSES IN SMOKERS AND NEVER SMOKERS	2009	MEN AND ADDICTIONS: NEW RESEARCH	How does discounting of monetary gains and losses differ between current and never smokers?	Prevalance	cross-sectional survey	Monetary, delay and probability, gains and losses - immediate and delayed, or immediate sure and delayed probabilistic. adjusts to find indifference point.	63	smoking status	Hypothetical money	delayed and probabilistic gains and losses	convenience	Yes
Wing, Victoria C.; Moss, Taryn G.; Rabin, Rachel A.; George, Tony P.	Effects of cigarette smoking status on delay discounting in schizophrenia and healthy controls	2012	ADDICTIVE BEHAVIORS	How does the association between cigarette smoking and delay discounting vary between schizophrenic and healthy controls?	Prevalance	cross-sectional survey	Monetary - kirby delay discounting task, 27 item questionnaire at varying reward magnitudes, chosing immediate reward vs larger delayed reward.	130	smoking regularity/ history	Hypothetical money	delayed gains	convenience	Yes
Harris, Millie; Penfold, Robert B.; Hawkins, Ariane; Maccombs, Jared; Wallace, Bryan; Reynolds, Brady	Dimensions of Impulsive Behavior and Treatment Outcomes for Adolescent Smokers	2014	EXPERIMENTAL AND CLINICAL PSYCHOPHARMACOLOGY	Does delay discounting predict response to a social-cognitive treatment program among adolescent smokers?	Treatment	experiment	Monetary - x amount immediately vs y at a delay, at varying delays. random order. one question response is honoured i.e. quasi-hypothetical.	81	cesssation/ abstinence success	Quasi-real money	delayed gains	convenience	No
Krishnan-Sarin, Suchitra; Reynolds, Brady; Duhig, Amy M.; Smith, Anne; Liss, Thomas; McFetridge, Amanda; Cavallo, Dana A.; Carroll, Kathleen M.; Potenza, Marc N.	Behavioral impulsivity predicts treatment outcome in a smoking cessation program for adolescent smokers	2007	DRUG AND ALCOHOL DEPENDENCE	How is abstinence at the end of a smoking cessation program related to discounting?	Treatment	experiment	Monetary - choice task. Uses AUC method w/ hyperbolic delay function.	30	cesssation/ abstinence success	Hypothetical money	delayed gains	convenience	Yes
Lopez-Torrecillas, Francisca; Perales, Jose C.; Nieto-Ruiz, Ana; Verdejo-Garcia, Antonio	Temperament and Impulsivity Predictors of Smoking Cessation Outcomes	2014	PLOS ONE	How is delay discounting associated with smoking cessation success?	Treatment	experiment	Monetary - hypothetical choies of 27 immediate vs delayed larger reward.fixed set of choices . range of reward magniutdes.	140	cesssation/ abstinence success	Hypothetical money	delayed gains	convenience	Mixed
Lopez, Alexa A.; Skelly, Joan M.; White, Thomas J.; Higgins, Stephen T.	Does Impulsiveness Moderate Response to Financial Incentives for Smoking Cessation Among Pregnant and Newly Postpartum Women?	2015	EXPERIMENTAL AND CLINICAL PSYCHOPHARMACOLOGY	Does delay discounting moderate response to financial incentives for smoking cessation?	Treatment	experiment	Monetary - choice task, adjusted until indiference point found. varying delays (7)	236	cesssation/ abstinence success	Hypothetical money	delayed gains	convenience	No
MacKillop, J.; Kahler, C. W.	Delay discounting predicts treatment response for heavy drinkers receiving smoking cessation treatment	2008	ALCOHOLISM-CLINICAL AND EXPERIMENTAL RESEARCH	Is delay discounting associated with smoking relapse?	Treatment	experiment	Monetary - choice questionnaire, 27 hypothetical choices smaller immediate rewards and later delayed rewards.	57	cesssation/ abstinence success	Hypothetical money	delayed gains	convenience	Yes
Sheffer, Christine E.; Christensen, Darren R.; Landes, Reid; Carter, Larry P.; Jackson, Lisa; Bickel, Warren K.	Delay discounting rates: A strong prognostic indicator of smoking relapse	2014	ADDICTIVE BEHAVIORS	Is delay discounting associated with smoking relapse among treatment-seeking smokers?	Treatment	experiment	Monetary - computerized choice task, 2 reward levels (100 and 1000). chose between x immediate and y delayed. subsequent choices are adjusted according to what chosen.	131	cesssation/ abstinence success	Hypothetical money	delayed gains	convenience	Yes
Sheffer, Christine; MacKillop, James; McGeary, John; Landes, Reid; Carter, Lawrence; Yi, Richard; Jones, Bryan; Christensen, Darren; Stitzer, Maxine; Jackson, Lisa; Bickel, Warren	Delay Discounting, Locus of Control, and Cognitive Impulsiveness Independently Predict Tobacco Dependence Treatment Outcomes in a Highly Dependent, Lower Socioeconomic Group of Smokers	2012	AMERICAN JOURNAL ON ADDICTIONS	Does delay discounting predict tobacco dependence treatment (CBT) outcome among highly dependent, lower SES smokers?	Treatment	experiment	Monetary - 1 with real money , 2 (100 and 1000$) with hypothetical money. chose between immediate vs delay reward. computer adjusts to response to determine indifference point.	97	cesssation/ abstinence success	Hypothetical and real money	delayed gains	convenience	Yes
Yoon, Jin H.; Higgins, Stephen T.; Heil, Sarah H.; Sugarbaker, Rena J.; Thomas, Colleen S.; Badger, Gary J.	Delay discounting predicts postpartum relapse to cigarette smoking among pregnant women	2007	EXPERIMENTAL AND CLINICAL PSYCHOPHARMACOLOGY	Does delay discounting predict treatment outcome (incentives to prevent postpartum smoking relapse) among cigarette smokers?	Treatment	longitudinal	Monetary - hypothetical monetary choice, x immediately vs y delayed.	48	cesssation/ abstinence success	Hypothetical money	delayed gains	convenience	Yes

## Sheet: web appendix 1b - rating (1)
Author(s)	Title	Year	Study design	Confounders	Blinding	Data collection	Representativeness I	Representativeness II	Data analysis	Reporting	Overall rating
Adams, Jean; Nettle, Daniel	Time perspective, personality and smoking, body mass, and physical activity: An empirical study	2009	2	2	2	1	3	na	1	1	2
Amlung, Michael; MacKillop, James	Clarifying the Relationship Between Impulsive Delay Discounting and Nicotine Dependence	2014	2	2	2	2	3	na	1	1	2
Andrade, Leonardo F.; Alessi, Sheila M.; Petry, Nancy M.	The Effects of Alcohol Problems and Smoking on Delay Discounting in Individuals with Gambling Problems	2013	2	2	2	1	3	na	1	1	2
Anokhin, Andrey P.; Golosheykin, Simon; Grant, Julia D.; Heath, Andrew C.	Heritability of Delay Discounting in Adolescence: A Longitudinal Twin Study	2011	2	2	2	2	3	2	1	1	2
Audrain-McGovern, Janet; Rodriguez, Daniel; Epstein, Leonard H.; Cuevas, Jocelyn; Rodgers, Kelli; Wileyto, E. Paul	Does delay discounting play an etiological role in smoking or is it a consequence of smoking?	2009	2	2	2	2	3	2	1	1	2
Baker, F; Johnson, MW; Bickel, WK	Delay discounting in current and never-before cigarette smokers: Similarities and differences across commodity, sign, and magnitude	2003	2	2	2	1	3	na	1	1	2
Balevich, Emily C.; Wein, Naftali D.; Flory, Janine D.	Cigarette Smoking and Measures of Impulsivity in a College Sample	2013	2	2	2	1	3	na	1	2	2
Bickel, W. K.; Jarmolowicz, D. P.; Mueller, E. T.; Franck, C. T.; Carrin, C.; Gatchalian, K. M.	Altruism in time: social temporal discounting differentiates smokers from problem drinkers	2012	2	2	2	1	3	na	1	1	2
Bickel, Warren K.; Yi, Richard; Kowal, Benjamin R.; Gatchalian, Kirstin M.	Cigarette smokers discount past and future rewards symmetrically and more than controls: Is discounting a measure of impulsivity?	2008	2	2	2	1	3	na	1	2	2
Bickel, WK; Odum, AL; Madden, GJ	Impulsivity and cigarette smoking: delay discounting in current, never, and ex-smokers	1999	2	2	2	1	3	na	1	1	2
Bradford, W. David	The Association Between Individual Time Preferences and Health Maintenance Habits	2010	2	1	2	2	2	2	1	1	2
CAIRNS, JA	VALUING FUTURE BENEFITS	1994	2	2	2	2	2	3	1	2	2
Chabris, Christopher F.; Laibson, David; Morris, Carrie L.; Schuldt, Jonathon P.; Taubinsky, Dmitry	Individual laboratory-measured discount rates predict field behavior	2008	2	2	2	1	3	na	1	1	2
Conell-Price, Lynn; Jamison, Julian	Predicting health behaviors with economic preferences & locus of control	2015	2	2	2	2	3	na	1	1	2
Daugherty, James R.; Brase, Gary L.	Taking time to be healthy: Predicting health behaviors with delay discounting and time perspective	2010	2	2	2	1	3	na	1	2	2
Fields, Sherecce; Collins, Christine; Leraas, Kristen; Reynolds, Brady	Dimensions of Impulsive Behavior in Adolescent Smokers and Nonsmokers	2009	2	2	2	1	3	na	1	2	2
Fields, Sherecce; Leraas, Kristen; Collins, Christine; Reynolds, Brady	Delay discounting as a mediator of the relationship between perceived stress and cigarette smoking status in adolescents	2009	2	2	2	1	3	na	1	2	2
Friedel, Jonathan E.; DeHart, William B.; Madden, Gregory J.; Odum, Amy L.	Impulsivity and cigarette smoking: discounting of monetary and consumable outcomes in current and non-smokers	2014	2	2	2	1	3	na	1	1	2
Garcia-Rodriguez, Olaya; Secades-Villa, Roberto; Weidberg, Sara; Yoon, Jin Ho	A systematic assessment of delay discounting in relation to cocaine and nicotine dependence	2013	2	2	2	1	3	na	1	1	2
Goto, Rei; Takahashi, Yuko; Nishimura, Shuzo; Ida, Takanori	A cohort study to examine whether time and risk preference is related to smoking cessation success	2009	2	2	2	1	3	2	1	1	2
Harris, Millie; Penfold, Robert B.; Hawkins, Ariane; Maccombs, Jared; Wallace, Bryan; Reynolds, Brady	Dimensions of Impulsive Behavior and Treatment Outcomes for Adolescent Smokers	2014	2	2	2	1	3	3	1	1	3
Harrison, Glenn W.; Lau, Morten I.; Rutstroem, E. Elisabet	Individual discount rates and smoking: Evidence from a field experiment in Denmark	2010	2	2	2	1	3	na	1	1	2
Heyman, Gene M.; Gibb, Samantha P.	Delay discounting in college cigarette chippers	2006	2	2	2	1	3	na	1	2	2
Hogarth, Lee; Stillwell, David J.; Tunney, Richard J.	BIS impulsivity and acute nicotine exposure are associated with discounting global consequences in the Harvard game	2013	2	2	2	1	3	na	1	2	2
Hornik, J	Time preference, psychographics, and smoking behavior.	1990	2	2	2	3	2	2	1	1	2
Ida, Takanori	A quasi-hyperbolic discounting approach to smoking behavior.	2014	2	2	2	2	3	na	1	2	2
Ida, Takanori; Goto, Rei	Interdependency among addictive behaviours and time/risk preferences: Discrete choice model analysis of smoking, drinking, and gambling	2009	2	2	2	1	3	2	1	2	2
Ida, Takanori; Goto, Rei	SIMULTANEOUS MEASUREMENT OF TIME AND RISK PREFERENCES: STATED PREFERENCE DISCRETE CHOICE MODELING ANALYSIS DEPENDING ON SMOKING BEHAVIOR	2009	2	2	2	2	3	na	1	1	2
Ida, Takanori; Goto, Rei; Takahashi, Yuko; Nishimura, Shuzo	Can economic-psychological parameters predict successful smoking cessation?	2011	2	2	2	2	3	2	1	1	2
Imhoff, Sarah; Harris, Millie; Weiser, Jason; Reynolds, Brady	Delay discounting by depressed and non-depressed adolescent smokers and non-smokers	2014	2	2	2	1	3	na	1	1	2
Johnson, Matthew W.; Bickel, Warren K.; Baker, Forest	Moderate drug use and delay discounting: A comparison of heavy, light, and never smokers	2007	2	2	2	1	3	na	1	1	2
Jones, Bryan A.; Landes, Reid D.; Yi, Richard; Bickel, Warren K.	Temporal horizon: Modulation by smoking status and gender	2009	2	2	2	1	3	na	1	1	2
Kang, Myong-Il; Ikeda, Shinsuke	TIME DISCOUNTING AND SMOKING BEHAVIOR: EVIDENCE FROM A PANEL SURVEY	2014	2	2	2	3	1	2	1	3	3
Khwaja, Ahmed; Silverman, Dan; Sloan, Frank	Time preference, time discounting, and smoking decisions	2007	2	2	2	2	3	na	1	1	2
Kollins, SH	Delay discounting is associated with substance use in college students	2003	2	2	2	1	3	na	1	1	2
Krishnan-Sarin, Suchitra; Reynolds, Brady; Duhig, Amy M.; Smith, Anne; Liss, Thomas; McFetridge, Amanda; Cavallo, Dana A.; Carroll, Kathleen M.; Potenza, Marc N.	Behavioral impulsivity predicts treatment outcome in a smoking cessation program for adolescent smokers	2007	2	3	2	1	3	3	1	3	3
Lawyer, Steven R.; Schoepflin, Frederick; Green, Ryan; Jenks, Charles	Discounting of Hypothetical and Potentially Real Outcomes in Nicotine-Dependent and Nondependent Samples	2011	2	2	2	1	3	na	1	2	2
Lewis R, Harris M, Slone SA, Shelton BJ, Reynolds B.	Delay discounting and self-reported impulsivity in adolescent smokers and nonsmokers living in rural Appalachia.	2015	2	2	2	1	3	na	1	1	2
Lopez-Torrecillas, Francisca; Perales, Jose C.; Nieto-Ruiz, Ana; Verdejo-Garcia, Antonio	Temperament and Impulsivity Predictors of Smoking Cessation Outcomes	2014	2	1	2	1	3	1	1	1	2
Lopez, Alexa A.; Skelly, Joan M.; White, Thomas J.; Higgins, Stephen T.	Does Impulsiveness Moderate Response to Financial Incentives for Smoking Cessation Among Pregnant and Newly Postpartum Women?	2015	1	1	2	1	3	1	1	1	2
MacKillop, J.; Kahler, C. W.	Delay discounting predicts treatment response for heavy drinkers receiving smoking cessation treatment	2008	2	2	2	1	3	2	1	2	2
MacKillop, James; Tidey, Jennifer W.	Cigarette demand and delayed reward discounting in nicotine-dependent individuals with schizophrenia and controls: an initial study	2011	2	2	2	1	3	na	1	1	2
Melanko, Shane; Leraas, Kristen; Collins, Christine; Fields, Sherecce; Reynolds, Brady	Characteristics of Psychopathy in Adolescent Nonsmokers and Smokers: Relations to Delay Discounting and Self Reported Impulsivity	2009	2	2	2	2	3	na	1	1	2
Mitchell, Suzanne H.; Wilson, Vanessa B.	Differences in delay discounting between smokers and nonsmokers remain when both rewards are delayed	2012	2	2	2	1	3	na	1	1	2
Moallem, Nathasha R.; Ray, Lara A.	Dimensions of impulsivity among heavy drinkers, smokers, and heavy drinking smokers: Singular and combined effects	2012	2	2	2	1	3	na	1	2	2
Odum, Amy L; Madden, Gregory J; Bickel, Warren K	Discounting of delayed health gains and losses by current, never- and ex-smokers of cigarettes.	2002	2	2	2	1	3	na	1	1	2
Ohmura, Y; Takahashi, T; Kitamura, N	Discounting delayed and probabilistic monetary gains and losses by smokers of cigarettes	2005	2	2	2	2	3	na	1	1	2
Poltavski, Dmitri V.; Weatherly, Jeffrey N.	Delay and probability discounting of multiple commodities in smokers and never-smokers using multiple-choice tasks	2013	2	2	2	1	3	na	1	2	2
Rass O, Ahn WY, O'Donnell BF.	Resting-state EEG, impulsiveness, and personality in daily and nondaily smokers.	2015	2	2	2	1	3	na	1	1	2
Reimers, Stian; Maylor, Elizabeth A.; Stewart, Neil; Chater, Nick	Associations between a one-shot delay discounting measure and age, income, education and real-world impulsive behavior	2009	2	2	2	2	3	na	1	1	2
Reynolds, B	Do high rates of cigarette consumption increase delay discounting? A cross-sectional comparison of adolescent smokers and young-adult smokers and nonsmokers	2004	2	2	2	1	3	na	1	1	2
Reynolds, B	The Experiental Discounting Task is sensitive to cigarette-smoking status and correlates with a measure of delay discounting (vol 17, pg 293, 2006)	2006	2	2	2	1	3	na	1	2	2
Reynolds, B; Karraker, K; Horn, K; Richards, JB	Delay and probability discounting as related to different stages of adolescent smoking and non-smoking	2003	2	2	2	1	3	na	1	2	2
Reynolds, B; Richards, JB; Horn, K; Karraker, K	Delay discounting and probability discounting as related to cigarette smoking status in adults	2004	2	2	2	2	3	na	1	2	2
Reynolds, Brady; Fields, Sherecce	Delay discounting by adolescents experimenting with cigarette smoking	2012	2	2	2	1	3	na	1	1	2
Reynolds, Brady; Leraas, Kristen; Collins, Christine; Melanko, Shane	Delay discounting by the children of smokers and nonsmokers	2009	2	2	2	1	3	na	1	2	2
Reynolds, Brady; Patak, Michele; Shroff, Palak	Adolescent smokers rate delayed rewards as less certain than adolescent nonsmokers	2007	2	2	2	1	3	na	1	2	2
Reynolds, Brady; Patak, Michele; Shroff, Palak; Penfold, Robert B.; Melanko, Shane; Duhig, Amy M.	Laboratory and self-report assessments of impulsive behavior in adolescent daily smokers and nonsmokers	2007	2	2	2	1	3	na	1	1	2
Rezvanfard, Mehrnaz; Ekhtiari, Hamed; Mokri, Azarakhsh; Djavid, Gholamreza Esmaeeli; Kaviani, Hossein	Psychological and Behavioral Traits in Smokers and Their Relationship with Nicotine Dependence Level	2010	2	2	2	1	3	na	1	1	2
Romer, Daniel; Duckworth, Angela L.; Sznitman, Sharon; Park, Sunhee	Can Adolescents Learn Self-control? Delay of Gratification in the Development of Control over Risk Taking	2010	2	2	2	1	na	na	1	1	1
Sato, M; Ohkusa, Y	The relationship between smoking initiation and time discount factor, risk aversion and information	2003	2	2	2	2	3	na	1	1	2
Sheffer, Christine E.; Christensen, Darren R.; Landes, Reid; Carter, Larry P.; Jackson, Lisa; Bickel, Warren K.	Delay discounting rates: A strong prognostic indicator of smoking relapse	2014	2	1	2	1	3	2	1	1	2
Sheffer, Christine; MacKillop, James; McGeary, John; Landes, Reid; Carter, Lawrence; Yi, Richard; Jones, Bryan; Christensen, Darren; Stitzer, Maxine; Jackson, Lisa; Bickel, Warren	Delay Discounting, Locus of Control, and Cognitive Impulsiveness Independently Predict Tobacco Dependence Treatment Outcomes in a Highly Dependent, Lower Socioeconomic Group of Smokers	2012	2	1	2	1	3	1	1	1	2
Stillwell, David J.; Tunney, Richard J.	Effects of measurement methods on the relationship between smoking and delay reward discounting	2012	2	2	2	1	3	na	1	1	2
Sweitzer MM, Donny EC, Dierker LC, Flory JD, Manuck SB.	Delay discounting and smoking: association with the FagerstrÃ¶m Test for Nicotine Dependence but not cigarettes smoked per day.	2008	2	2	2	1	3	na	1	2	2
Takahashi, Taiki; Oono, Hidemi; Ohmura, Yu; Kitamura, Nozomi; Radford, Mark	RELATIONSHIP BETWEEN PERSONALITY SCALES OF IMPULSIVENESS AND DISCOUNTING OF MONETARY GAINS AND LOSSES IN SMOKERS AND NEVER SMOKERS	2009	2	2	2	1	3	na	1	2	2
White, Thomas J.; Redner, Ryan; Skelly, Joan M.; Higgins, Stephen T.	Examining Educational Attainment, Prepregnancy Smoking Rate, and Delay Discounting as Predictors of Spontaneous Quitting Among Pregnant Smokers	2014	2	2	2	1	3	na	1	2	2
Wing, Victoria C.; Moss, Taryn G.; Rabin, Rachel A.; George, Tony P.	Effects of cigarette smoking status on delay discounting in schizophrenia and healthy controls	2012	2	2	2	1	3	na	1	1	2
Yoon, Jin H.; Higgins, Stephen T.; Heil, Sarah H.; Sugarbaker, Rena J.; Thomas, Colleen S.; Badger, Gary J.	Delay discounting predicts postpartum relapse to cigarette smoking among pregnant women	2007	2	2	2	2	3	1	1	1	2

## Sheet: web appendix 1b - rating (2)
Criterion	Strong	Moderate	Weak
Study design	1	68	0
Confounders	5	63	1
Blinding	0	69	0
Data collection	51	16	2
Representativeness I	1	3	64
Representativeness II	4	10	3
Data analysis	69	0	0
Reporting	45	22	2
Overall rating	1	65	3

## Sheet: Sheet3
Author(s)	Association between smoking variable and DD?
Goto, Rei; Takahashi, Yuko; Nishimura, Shuzo; Ida, Takanori	Yes
Krishnan-Sarin, Suchitra; Reynolds, Brady; Duhig, Amy M.; Smith, Anne; Liss, Thomas; McFetridge, Amanda; Cavallo, Dana A.; Carroll, Kathleen M.; Potenza, Marc N.	Yes
Ida, Takanori	Yes
Garcia-Rodriguez, Olaya; Secades-Villa, Roberto; Weidberg, Sara; Yoon, Jin Ho	Yes
Dallery, Jesse; Raiff, Bethany R.	Yes
Reynolds, Brady; Patak, Michele; Shroff, Palak	Yes
Bickel, W. K.; Jarmolowicz, D. P.; Mueller, E. T.; Franck, C. T.; Carrin, C.; Gatchalian, K. M.	Yes
Reimers, Stian; Maylor, Elizabeth A.; Stewart, Neil; Chater, Nick	Yes
MacKillop, J.; Kahler, C. W.	Yes
Sheffer, Christine E.; Christensen, Darren R.; Landes, Reid; Carter, Larry P.; Jackson, Lisa; Bickel, Warren K.	Yes
Romer, Daniel; Duckworth, Angela L.; Sznitman, Sharon; Park, Sunhee	Yes
Bickel, Warren K.; Yi, Richard; Kowal, Benjamin R.; Gatchalian, Kirstin M.	Yes
Ida, Takanori; Goto, Rei; Takahashi, Yuko; Nishimura, Shuzo	Yes
Sheffer, Christine; MacKillop, James; McGeary, John; Landes, Reid; Carter, Lawrence; Yi, Richard; Jones, Bryan; Christensen, Darren; Stitzer, Maxine; Jackson, Lisa; Bickel, Warren	Yes
Amlung, Michael; MacKillop, James	Yes
Harris, Millie; Penfold, Robert B.; Hawkins, Ariane; Maccombs, Jared; Wallace, Bryan; Reynolds, Brady	No
Reynolds, B; Richards, JB; Horn, K; Karraker, K	Yes
Sweitzer MM, Donny EC, Dierker LC, Flory JD, Manuck SB.	Yes
Fields, Sherecce; Leraas, Kristen; Collins, Christine; Reynolds, Brady	Yes
Reynolds, Brady; Fields, Sherecce	Yes
Imhoff, Sarah; Harris, Millie; Weiser, Jason; Reynolds, Brady	Yes
Lopez, Alexa A.; Skelly, Joan M.; White, Thomas J.; Higgins, Stephen T.	No
Reynolds, Brady; Leraas, Kristen; Collins, Christine; Melanko, Shane	Yes
Baker, F; Johnson, MW; Bickel, WK	Yes
Kollins, SH	Yes
Mitchell, Suzanne H.; Wilson, Vanessa B.	Yes
Moallem, Nathasha R.; Ray, Lara A.	Yes
Pericot-Valverde I, GarcÃ­a-RodrÃ­guez O, GutiÃ©rrez-Maldonado J, Secades-Villa R.	Yes
Odum, Amy L; Madden, Gregory J; Bickel, Warren K	Yes
Lawyer, Steven R.; Schoepflin, Frederick; Green, Ryan; Jenks, Charles	Yes
Reynolds, B	Yes
Wing, Victoria C.; Moss, Taryn G.; Rabin, Rachel A.; George, Tony P.	Yes
Stillwell, David J.; Tunney, Richard J.	Yes
Bickel, WK; Odum, AL; Madden, GJ	Yes
Friedel, Jonathan E.; DeHart, William B.; Madden, Gregory J.; Odum, Amy L.	Yes
Lopez-Torrecillas, Francisca; Perales, Jose C.; Nieto-Ruiz, Ana; Verdejo-Garcia, Antonio	Mixed
Yoon, Jin H.; Higgins, Stephen T.; Heil, Sarah H.; Sugarbaker, Rena J.; Thomas, Colleen S.; Badger, Gary J.	Yes
Kurti, Allison N.; Dallery, Jesse	No
Kobiella, Andrea; Ripke, Stephan; Kroemer, Nils B.; Vollmert, Christian; Vollstaedt-Klein, Sabine; Ulshoefer, Dorothea E.; Smolka, Michael N.	Yes
Chiou, Wen-Bin; Wu, Wen-Hsiung; Cheng, Ying-Yao	Yes
Yoon, Jin H.; Higgins, Stephen T.; Bradstreet, Matthew P.; Badger, Gary J.; Thomas, Colleen S.	Mixed
Chabris, Christopher F.; Laibson, David; Morris, Carrie L.; Schuldt, Jonathon P.; Taubinsky, Dmitry	Yes
MacKillop, James; Tidey, Jennifer W.	No
Ida, Takanori; Goto, Rei	Yes
Reynolds, Brady; Patak, Michele; Shroff, Palak; Penfold, Robert B.; Melanko, Shane; Duhig, Amy M.	Yes
Rezvanfard, Mehrnaz; Ekhtiari, Hamed; Mokri, Azarakhsh; Djavid, Gholamreza Esmaeeli; Kaviani, Hossein	Yes
Jiga-Boy, Gabriela M.; Storey, Kayleigh; Buehner, Marc J.	Yes
Takahashi, Taiki; Oono, Hidemi; Ohmura, Yu; Kitamura, Nozomi; Radford, Mark	Yes
Rass O, Ahn WY, O'Donnell BF.	Yes
Audrain-McGovern, Janet; Rodriguez, Daniel; Epstein, Leonard H.; Cuevas, Jocelyn; Rodgers, Kelli; Wileyto, E. Paul	Yes
Secades-Villa, Roberto; Weidberg, Sara; Garcia-Rodriguez, Olaya; Fernandez-Hermida, Jose R.; Yoon, Jin Ho	Mixed
Freeman, Tom P.; Morgan, Celia J. A.; Brandner, Brigitta; Almandi, Basil; Curran, H. Valerie
Ida, Takanori; Goto, Rei	Yes
Daugherty, James R.; Brase, Gary L.	Yes
Ashare, Rebecca L.; McKee, Sherry A.
Sheffer, Christine E.; Mennemeier, Mark; Landes, Reid D.; Bickel, Warren K.; Brackman, Sharon; Dornhoffer, John; Kimbrell, Timothy; Brown, Ginger	Yes
Yi, Richard; Johnson, Matthew W.; Giordano, Louis A.; Landes, Reid D.; Badger, Gary J.; Bickel, Warren K.	Yes
Peters, Jan; Bromberg, Uli; Schneider, Sophia; Brassen, Stefanie; Menz, Mareike; Banaschewski, Tobias; Conrod, Patricia J.; Flor, Herta; Gallinat, Juergen; Garavan, Hugh; Heinz, Andreas; Itterman, Bernd; Lathrop, Mark; Martinot, Jean-Luc; Paus, Tomas; Poline, Jean-Baptiste; Robbins, Trevor W.; Rietschel, Marcella; Smolka, Michael; Stroehle, Andreas; Struve, Maren; Loth, Eva; Schumann, Gunter; Bue…	Yes
Anokhin, Andrey P.; Golosheykin, Simon; Grant, Julia D.; Heath, Andrew C.	Mixed
Bradford, W. David	Yes
Andrade, Leonardo F.; Alessi, Sheila M.; Petry, Nancy M.	Yes
Reynolds, B	Yes
Sato, M; Ohkusa, Y	Yes
CAIRNS, JA	Yes
Field, Matt; Rush, Michelle; Cole, Jon; Goudie, Andrew
Hogarth, Lee; Stillwell, David J.; Tunney, Richard J.	No
Balevich, Emily C.; Wein, Naftali D.; Flory, Janine D.	No
Reynolds, B; Karraker, K; Horn, K; Richards, JB	No
Poltavski, Dmitri V.; Weatherly, Jeffrey N.	No
Lewis R, Harris M, Slone SA, Shelton BJ, Reynolds B.	No
Johnson, Patrick S.; Herrmann, Evan S.; Johnson, Matthew W.
Green, Ryan M.; Lawyer, Steven R.
Field, M; Santarcangelo, M; Sumnall, H; Goudie, A; Cole, J	Yes
Fields, Sherecce; Collins, Christine; Leraas, Kristen; Reynolds, Brady	No
Perkins, Kenneth A.; Lerman, Caryn; Coddington, Sarah B.; Jetton, Christopher; Karelitz, Joshua L.; Scott, John A.; Wilson, Annette S.	No
Conell-Price, Lynn; Jamison, Julian	No
Adams, Jean; Nettle, Daniel	No
Khwaja, Ahmed; Silverman, Dan; Sloan, Frank	No
Melanko, Shane; Leraas, Kristen; Collins, Christine; Fields, Sherecce; Reynolds, Brady	Mixed
Heyman, Gene M.; Gibb, Samantha P.	Mixed
Ohmura, Y; Takahashi, T; Kitamura, N	Mixed
White, Thomas J.; Redner, Ryan; Skelly, Joan M.; Higgins, Stephen T.	Mixed
Mitchell, SH	Mixed
Ashare, Rebecca L.; Hawk, Larry W., Jr.	Mixed
Clewett, David; Luo, Shan; Hsu, Eustace; Ainslie, George; Mather, Mara; Monterosso, John	Mixed
Roewer, Imme; Wiehler, Antonius; Peters, Jan	No
Yamane, Shoko; Yoneda, Hiroyasu; Takahashi, Taiki; Kamijo, Yoshio; Komori, Yasuhiro; Hiruma, Fumihiko; Tsutsui, Yoshiro	Yes
Harrison, Glenn W.; Lau, Morten I.; Rutstroem, E. Elisabet	Mixed
Johnson, Matthew W.; Bickel, Warren K.; Baker, Forest	Mixed
Jones, Bryan A.; Landes, Reid D.; Yi, Richard; Bickel, Warren K.	Mixed
Yi, Richard; Landes, Reid D.	Mixed
Hornik, J	Mixed
Odum, Amy L.; Baumann, Ana A. L.	Yes
Epstein, LH; Richards, JB; Saad, FG; Paluch, RA; Roemmich, JN; Lerman, C	Yes
Mueller, Eldon T.; Landes, Reid D.; Kowal, Benjamin P.; Yi, Richard; Stitzer, Maxine L.; Burnett, Cody A.; Bickel, Warren K.	Yes
Lopez-Torrecillas, F.; Nieto-Ruiz, A.; Velasco-Ortuno, S.; Lara-Fernandez, M.; Lopez-Quirantes, E. M.; Castillo-Fernandez, E.	Mixed
Kang, Myong-Il; Ikeda, Shinsuke	Yes
Wilson, A. George; Franck, Christopher T.; Mueller, E. Terry; Landes, Reid D.; Kowal, Benjamin P.; Yi, Richard; Bickel, Warren K.	Yes
Jaroni, JL; Wright, SM; Lerman, C; Epstein, LH	Yes
Fields, Sherecce A.; Sabet, Mae; Peal, Adam; Reynolds, Brady	Yes
MacKillop, James; Amlung, Michael T.; Wier, Lauren M.; David, Sean P.; Ray, Lara A.; Bickel, Warren K.; Sweet, Lawrence H.	Yes
Audrain-McGovern, Janet; Rodriguez, Daniel; Epstein, Leonard H.; Rodgers, Kelli; Cuevas, Jocelyn; Wileyto, E. Paul	Mixed
